# Supplementary material for: Techno-Economic Assessment of Integrated Wastewater Technologies for Sustainable Treatment of Highly Loaded Landfill Leachate Using GPS-XTM
Source: Bioengineering (Basel). 2026 Mar 19;13(3):359. doi: 10.3390/bioengineering13030359 (PMC13024435; doi:10.3390/bioengineering13030359)
Supplement: Supplementary file 1 [file bioengineering-13-00359-s001.zip]

Archive with 1 entries (1 files):
- bioengineering-4184240-supplementary.pdf
